# Supplementary material for: An 18S rRNA Workflow for Characterizing Protists in Sewage, with a Focus on Zoonotic Trichomonads
Source: Microb Ecol. 2017 May 24;74(4):923–36. doi: 10.1007/s00248-017-0996-9 (PMC5653731; doi:10.1007/s00248-017-0996-9)
Supplement: Supplementary file 2 — Multiple sequence alignments of Sanger sequence data in FASTA format generated from V4 region of 18S rRNA gene of 63 protist, vertebrate and fungus samples. (FASTA 34 kb). [file 248_2017_996_MOESM2_ESM.fasta]

>U37461_Dientamoeba_fragilis_Bi/PA
AGCTCTGCAAGTTTGCTCCCATATTGTTGTAGTTAAAACGCTCGTAGYCTGA-----------ATTATTTTAATT----------------------------------------------------TAAATTTTTTAAATT--------------------------------AAAATTAAGTTTTT----------ATTTTATAAAAACGT---------------------TCACTGTGAACAARTCAGAACGCTTAGAGTAATTT--TTAATTATTGA--------ATGATTTAGCGCAGTATGA---------------AATTTTTACTTTTTAAAAAAAAAAAATTTATTTTTTTTTTTTTTTAACAAGTAA------TATCAAAGAGAATAATCGGGGATAGRTCTATTTCATGGCGAACAGCGAAATGTTTTGACCCATGA-GAGAGAAACTAAGGCGAAAGCATCTATCAAGTGTATTTCYA---
>KU939320_Dientamoeba_fragilis_Genotype1
AGCTCTGCAAGTTTGCTCCCATATTGTTGTAGTTAAAACGCTCGTAGTCTGA-----------ATTATTTTAATT----------------------------------------------------TAAATTTTTTAAATT--------------------------------AAAATTTAGTTTTT----------ATTTTATAAAAACGT---------------------TCACTGTGAACAAATCAGAACGCTTAAAGTAATTT---TCTTTATTGA--------ATGATTTAGCGCAGTATGA---------------AATTTTTACTTTTTAAA---------------TTTTAATTAATTTAACAAGTAA------TATCAAAGAGAATAATCGGGGATAGATCTATTTCATGGCGAACAGCGAAATGTTTTGACCCATGA-GAGAGAAACGAAGGCGAAAGCATCTATCAAGTGTATTTCTA---
>KU939306_Pentatrichomonas_hominis_Hs-3:NIH
AGCTCTGCGAGTTTGCTCCCATATTGTTGCAGTTAAAACGCCCGTAGTCGGA-----------ATTGGACAG-------------------------------------------------------CAATGTCCCTACGTT-----------------------------------------TCA-----------------------ACGT---------------------TCACTGTGAACAAATCAGGACGCTTAGAGTATGGT------AACAAGA--------ATGACTCAGCGCAGTATGA---------------AGTCTTTGTTTC-----------------------------TTTCGGGAAACAA------GCTCAATGAGAGCCATCGGGGGTGGATCTATTTCATGGCGAGTGGTGGAATACTTTGACCCATGA-GAGAGACACGGAGGCGAAGGCGTCCACCTAGAGGGTTTCTG---
>KU939303_Tetratrichomonas_gallinarum_Leverett
AGCTCTGCGAGTTTGCTCCCATATTGTTGCAGTTAAAACGCCCGTAGTCTGA-----------ATTGGCCAG-------------------------------------------------------CAATGGCCTTGTGTA-----------------------------------------TAATT---------------------ACGT---------------------TCACTGTGAACAAATCAGGACGCTTAGAGTATGGT------TACAGGA--------ATGACTCAGCGCAGTATGA---------------TATCTTTGTTTT-----------------------------TTTCGGAAAACAA------GCTCAAAGAGAGCCATCGGGGGTAGATCTATCCCATGACGAGTGGTGGAATACGGTGACTCATGG-GAGAGAATCGGAGGCGAAGGCGTCTACCTAGAGGGTTTCTG---
>KU939289_Trichomonas_vaginalis_1031
AGCTCTGCGAGTTTGCTCCCATATTGTTGCAGTTAAAACGCCCGTAGTCTGA-----------ATTGGCCAG-------------------------------------------------------CAATGGTCGTACGTA-----------------------------------------TTTTT---------------------ACGT---------------------TCACTGTGAACAAATCAGGACGCTTAGAGTATGGC------CACATGA--------ATGACTCAGCGCAGTATGA---------------AGTCTTTGTTTT-----------------------------CTTCCGAAAACAA------GCTCAATGAGAGCCATCGGGGGTAGATCTATCTCATGACGAGTGGTGGAATACTTTGACTCATGA-GAGAGAAGCTGAGGCGAAGGCGTCTACCTAGAGGGTTTCTG---
>KU939288_Trichomonas_vaginalis_1035
AGCTCTGCGAGTTTGCTCCCATATTGTTGCAGTTAAAACGCCCGTAGTCTGA-----------ATTGGCCAG-------------------------------------------------------CAATGGTCGTACGTA-----------------------------------------TTTTT---------------------ACGT---------------------TCACTGTGAACAAATCAGGACGCTTAGAGTATGGC------CACATGA--------ATGACTCAGCGCAGTATGA---------------AGTCTTTGTTTT-----------------------------CTTCCGAAAACAA------GCTCAATGAGAGCCATCGGGGGTAGATCTATCTCATGACGAGTGGTGGAATACTTTGACTCATGA-GAGAGAAGCTGAGGCGAAGGCGTCTACCTAGAGGGTTTCTG---
>KU939287_Trichomonas_vaginalis_1080_
AGCTCTGCGAGTTTGCTCCCATATTGTTGCAGTTAAAACGCCCGTAGTCTGA-----------ATTGGCCAG-------------------------------------------------------CAATGGTCGTACGTA-----------------------------------------TTTTT---------------------ACGT---------------------TCACTGTGAACAAATCAGGACGCTTAGAGTATGGC------CACATGA--------ATGACTCAGCGCAGTATGA---------------AGTCTTTGTTTT-----------------------------CTTCCGAAAACAA------GCTCAATGAGAGCCATCGGGGGTAGATCTATCTCATGACGAGTGGTGGAATACTTTGACTCATGA-GAGAGAAGCTGAGGCGAAGGCGTCTACCTAGAGGGTTTCTG---
>KU939282_Trichomonas_vaginalis_G3
AGCTCTGCGAGTTTGCTCCCATATTGTTGCAGTTAAAACGCCCGTAGTCTGA-----------ATTGGCCAG-------------------------------------------------------CAATGGTCGTACGTA-----------------------------------------TTTTT---------------------ACGT---------------------TCACTGTGAACAAATCAGGACGCTTAGAGTATGGC------CACATGA--------ATGACTCAGCGCAGTATGA---------------AGTCTTTGTTTT-----------------------------CTTCCGAAAACAA------GCTCAATGAGAGCCATCGGGGGTAGATCTATCTCATGACGAGTGGTGGAATACTTTGACTCATGA-GAGAGAAGCTGAGGCGAAGGCGTCTACCTAGAGGGTTTCTG---
>KU939281_Trichomonas_vaginalis_GOR21
AGCTCTGCGAGTTTGCTCCCATATTGTTGCAGTTAAAACGCCCGTAGTCTGA-----------ATTGGCCAG-------------------------------------------------------CAATGGTCGTACGTA-----------------------------------------TTTTT---------------------ACGT---------------------TCACTGTGAACAAATCAGGACGCTTAGAGTATGGC------CACATGA--------ATGACTCAGCGCAGTATGA---------------AGTCTTTGTTTT-----------------------------CTTCCGAAAACAA------GCTCAATGAGAGCCATCGGGGGTAGATCTATCTCATGACGAGTGGTGGAATACTTTGACTCATGA-GAGAGAAGCTGAGGCGAAGGCGTCTACCTAGAGGGTTTCTG---
>KU939280_Trichomonas_vaginalis_GOR23
AGCTCTGCGAGTTTGCTCCCATATTGTTGCAGTTAAAACGCCCGTAGTCTGA-----------ATTGGCCAG-------------------------------------------------------CAATGGTCGTACGTA-----------------------------------------TTTTT---------------------ACGT---------------------TCACTGTGAACAAATCAGGACGCTTAGAGTATGGC------CACATGA--------ATGACTCAGCGCAGTATGA---------------AGTCTTTGTTTT-----------------------------CTTCCGAAAACAA------GCTCAATGAGAGCCATCGGGGGTAGATCTATCTCATGACGAGTGGTGGAATACTTTGACTCATGA-GAGAGAAGCTGAGGCGAAGGCGTCTACCTAGAGGGTTTCTG---
>KU939264_Trichomonas_vaginalis_NYCA04
AGCTCTGCGAGTTTGCTCCCATATTGTTGCAGTTAAAACGCCCGTAGTCTGA-----------ATTGGCCAG-------------------------------------------------------CAATGGTCGTACGTA-----------------------------------------TTTTT---------------------ACGT---------------------TCACTGTGAACAAATCAGGACGCTTAGAGTATGGC------CACATGA--------ATGACTCAGCGCAGTATGA---------------AGTCTTTGTTTT-----------------------------CTTCCGAAAACAA------GCTCAATGAGAGCCATCGGGGGTAGATCTATCTCATGACGAGTGGTGGAATACTTTGACTCATGA-GAGAGAAGCTGAGGCGAAGGCGTCTACCTAGAGGGTTTCTG---
>KU939262_Trichomonas_vaginalis_NYCC37
AGCTCTGCGAGTTTGCTCCCATATTGTTGCAGTTAAAACGCCCGTAGTCTGA-----------ATTGGCCAG-------------------------------------------------------CAATGGTCGTACGTA-----------------------------------------TTTTT---------------------ACGT---------------------TCACTGTGAACAAATCAGGACGCTTAGAGTATGGC------CACATGA--------ATGACTCAGCGCAGTATGA---------------AGTCTTTGTTTT-----------------------------CTTCCGAAAACAA------GCTCAATGAGAGCCATCGGGGGTAGATCTATCTCATGACGAGTGGTGGAATACTTTGACTCATGA-GAGAGAAGCTGAGGCGAAGGCGTCTACCTAGAGGGTTTCTG---
>KU939261_Trichomonas_vaginalis_NYCD15
AGCTCTGCGAGTTTGCTCCCATATTGTTGCAGTTAAAACGCCCGTAGTCTGA-----------ATTGGCCAG-------------------------------------------------------CAATGGTCGTACGTA-----------------------------------------TTTTT---------------------ACGT---------------------TCACTGTGAACAAATCAGGACGCTTAGAGTATGGC------CACATGA--------ATGACTCAGCGCAGTATGA---------------AGTCTTTGTTTT-----------------------------CTTCCGAAAACAA------GCTCAATGAGAGCCATCGGGGGTAGATCTATCTCATGACGAGTGGTGGAATACTTTGACTCATGA-GAGAGAAGCTGAGGCGAAGGCGTCTACCTAGAGGGTTTCTG---
>KU939257_Trichomonas_vaginalis_SA30
AGCTCTGCGAGTTTGCTCCCATATTGTTGCAGTTAAAACGCCCGTAGTCTGA-----------ATTGGCCAG-------------------------------------------------------CAATGGTCGTACGTA-----------------------------------------TTTTT---------------------ACGT---------------------TCACTGTGAACAAATCAGGACGCTTAGAGTATGGC------CACATGA--------ATGACTCAGCGCAGTATGA---------------AGTCTTTGTTTT-----------------------------CTTCCGAAAACAA------GCTCAATGAGAGCCATCGGGGGTAGATCTATCTCATGACGAGTGGTGGAATACTTTGACTCATGA-GAGAGAAGCTGAGGCGAAGGCGTCTACCTAGAGGGTTTCTG---
>KU939256_Trichomonas_vaginalis_SA-A19
AGCTCTGCGAGTTTGCTCCCATATTGTTGCAGTTAAAACGCCCGTAGTCTGA-----------ATTGGCCAG-------------------------------------------------------CAATGGTCGTACGTA-----------------------------------------TTTTT---------------------ACGT---------------------TCACTGTGAACAAATCAGGACGCTTAGAGTATGGC------CACATGA--------ATGACTCAGCGCAGTATGA---------------AGTCTTTGTTTT-----------------------------CTTCCGAAAACAA------GCTCAATGAGAGCCATCGGGGGTAGATCTATCTCATGACGAGTGGTGGAATACTTTGACTCATGA-GAGAGAAGCTGAGGCGAAGGCGTCTACCTAGAGGGTTTCTG---
>KU939255_Trichomonas_vaginalis_SA-A71
AGCTCTGCGAGTTTGCTCCCATATTGTTGCAGTTAAAACGCCCGTAGTCTGA-----------ATTGGCCAG-------------------------------------------------------CAATGGTCGTACGTA-----------------------------------------TTTTT---------------------ACGT---------------------TCACTGTGAACAAATCAGGACGCTTAGAGTATGGC------CACATGA--------ATGACTCAGCGCAGTATGA---------------AGTCTTTGTTTT-----------------------------CTTCCGAAAACAA------GCTCAATGAGAGCCATCGGGGGTAGATCTATCTCATGACGAGTGGTGGAATACTTTGACTCATGA-GAGAGAAGCTGAGGCGAAGGCGTCTACCTAGAGGGTTTCTG---
>KU939254_Trichomonas_vaginalis_SD1
AGCTCTGCGAGTTTGCTCCCATATTGTTGCAGTTAAAACGCCCGTAGTCTGA-----------ATTGGCCAG-------------------------------------------------------CAATGGTCGTACGTA-----------------------------------------TTTTT---------------------ACGT---------------------TCACTGTGAACAAATCAGGACGCTTAGAGTATGGC------CACATGA--------ATGACTCAGCGCAGTATGA---------------AGTCTTTGTTTT-----------------------------CTTCCGAAAACAA------GCTCAATGAGAGCCATCGGGGGTAGATCTATCTCATGACGAGTGGTGGAATACTTTGACTCATGA-GAGAGAAGCTGAGGCGAAGGCGTCTACCTAGAGGGTTTCTG---
>KU939253_Trichomonas_vaginalis_SD7
AGCTCTGCGAGTTTGCTCCCATATTGTTGCAGTTAAAACGCCCGTAGTCTGA-----------ATTGGCCAG-------------------------------------------------------CAATGGTCGTACGTA-----------------------------------------TTTTT---------------------ACGT---------------------TCACTGTGAACAAATCAGGACGCTTAGAGTATGGC------CACATGA--------ATGACTCAGCGCAGTATGA---------------AGTCTTTGTTTT-----------------------------CTTCCGAAAACAA------GCTCAATGAGAGCCATCGGGGGTAGATCTATCTCATGACGAGTGGTGGAATACTTTGACTCATGA-GAGAGAAGCTGAGGCGAAGGCGTCTACCTAGAGGGTTTCTG---
>KU939251_Trichomonas_vaginalis_THAIS192
AGCTCTGCGAGTTTGCTCCCATATTGTTGCAGTTAAAACGCCCGTAGTCTGA-----------ATTGGCCAG-------------------------------------------------------CAATGGTCGTACGTA-----------------------------------------TTTTT---------------------ACGT---------------------TCACTGTGAACAAATCAGGACGCTTAGAGTATGGC------CACATGA--------ATGACTCAGCGCAGTATGA---------------AGTCTTTGTTTT-----------------------------CTTCCGAAAACAA------GCTCAATGAGAGCCATCGGGGGTAGATCTATCTCATGACGAGTGGTGGAATACTTTGACTCATGA-GAGAGAAGCTGAGGCGAAGGCGTCTACCTAGAGGGTTTCTG---
>KU030259_Trichomonas_vaginalis_NYCF20
AGCTCTGCGAGTTTGCTCCCATATTGTTGCAGTTAAAACGCCCGTAGTCTGA-----------ATTGGCCAG-------------------------------------------------------CAATGGTCGTACGTA-----------------------------------------TTTTT---------------------ACGT---------------------TCACTGTGAACAAATCAGGACGCTTAGAGTATGGC------CACATGA--------ATGACTCAGCGCAGTATGA---------------AGTCTTTGTTTT-----------------------------CTTCCGAAAACAA------GCTCAATGAGAGCCATCGGGGGTAGATCTATCTCATGACGAGTGGTGGAATACTTTGACTCATGA-GAGAGAAGCTGAGGCGAAGGCGTCTACCTAGAGGGTTTCTG---
>KU939285_Trichomonas_vaginalis_CDC252
AGCTCTGCGAGTTTGCTCCCATATTGTTGCAGTTAAAACGCCCGTAGTCTGA-----------ATTGGCCAG-------------------------------------------------------CAATGGTCGTACGTA-----------------------------------------TTTTT---------------------ACGT---------------------TCACTGTGAACAAATCAGGACGCTTAGAGTATGGC------TACATGA--------ATGACTCAGCGCAGTATGA---------------AGTCTTTGTTTT-----------------------------CTTCCGAAAACAA------GCTCAATGAGAGCCATCGGGGGTAGATCTATCTCATGACGAGTGGTGGAATACTTTGACTCATGA-GAGAGAAGCTGAGGCGAAGGCGTCTACCTAGAGGGTTTCTG---
>KU939284_Trichomonas_vaginalis_CNDC188
AGCTCTGCGAGTTTGCTCCCATATTGTTGCAGTTAAAACGCCCGTAGTCTGA-----------ATTGGCCAG-------------------------------------------------------CAATGGTCGTACGTA-----------------------------------------TTTTT---------------------ACGT---------------------TCACTGTGAACAAATCAGGACGCTTAGAGTATGGC------TACATGA--------ATGACTCAGCGCAGTATGA---------------AGTCTTTGTTTT-----------------------------CTTCCGAAAACAA------GCTCAATGAGAGCCATCGGGGGTAGATCTATCTCATGACGAGTGGTGGAATACTTTGACTCATGA-GAGAGAAGCTGAGGCGAAGGCGTCTACCTAGAGGGTTTCTG---
>KU939283_Trichomonas_vaginalis_CNDC217
AGCTCTGCGAGTTTGCTCCCATATTGTTGCAGTTAAAACGCCCGTAGTCTGA-----------ATTGGCCAG-------------------------------------------------------CAATGGTCGTACGTA-----------------------------------------TTTTT---------------------ACGT---------------------TCACTGTGAACAAATCAGGACGCTTAGAGTATGGC------TACATGA--------ATGACTCAGCGCAGTATGA---------------AGTCTTTGTTTT-----------------------------CTTCCGAAAACAA------GCTCAATGAGAGCCATCGGGGGTAGATCTATCTCATGACGAGTGGTGGAATACTTTGACTCATGA-GAGAGAAGCTGAGGCGAAGGCGTCTACCTAGAGGGTTTCTG---
>KU939263_Trichomonas_vaginalis_NYCB20
AGCTCTGCGAGTTTGCTCCCATATTGTTGCAGTTAAAACGCCCGTAGTCTGA-----------ATTGGCCAG-------------------------------------------------------CAATGGTCGTACGTA-----------------------------------------TTTTT---------------------ACGT---------------------TCACTGTGAACAAATCAGGACGCTTAGAGTATGGC------TACATGA--------ATGACTCAGCGCAGTATGA---------------AGTCTTTGTTTT-----------------------------CTTCCGAAAACAA------GCTCAATGAGAGCCATCGGGGGTAGATCTATCTCATGACGAGTGGTGGAATACTTTGACTCATGA-GAGAGAAGCTGAGGCGAAGGCGTCTACCTAGAGGGTTTCTG---
>KU939260_Trichomonas_vaginalis_NYCE32
AGCTCTGCGAGTTTGCTCCCATATTGTTGCAGTTAAAACGCCCGTAGTCTGA-----------ATTGGCCAG-------------------------------------------------------CAATGGTCGTACGTA-----------------------------------------TTTTT---------------------ACGT---------------------TCACTGTGAACAAATCAGGACGCTTAGAGTATGGC------TACATGA--------ATGACTCAGCGCAGTATGA---------------AGTCTTTGTTTT-----------------------------CTTCCGAAAACAA------GCTCAATGAGAGCCATCGGGGGTAGATCTATCTCATGACGAGTGGTGGAATACTTTGACTCATGA-GAGAGAAGCTGAGGCGAAGGCGTCTACCTAGAGGGTTTCTG---
>KU939258_Trichomonas_vaginalis_PMGH25
AGCTCTGCGAGTTTGCTCCCATATTGTTGCAGTTAAAACGCCCGTAGTCTGA-----------ATTGGCCAG-------------------------------------------------------CAATGGTCGTACGTA-----------------------------------------TTTTT---------------------ACGT---------------------TCACTGTGAACAAATCAGGACGCTTAGAGTATGGC------TACATGA--------ATGACTCAGCGCAGTATGA---------------AGTCTTTGTTTT-----------------------------CTTCCGAAAACAA------GCTCAATGAGAGCCATCGGGGGTAGATCTATCTCATGACGAGTGGTGGAATACTTTGACTCATGA-GAGAGAAGCTGAGGCGAAGGCGTCTACCTAGAGGGTTTCTG---
>KU939252_Trichomonas_vaginalis_THAIS176
AGCTCTGCGAGTTTGCTCCCATATTGTTGCAGTTAAAACGCCCGTAGTCTGA-----------ATTGGCCAG-------------------------------------------------------CAATGGTCGTACGTA-----------------------------------------TTTTT---------------------ACGT---------------------TCACTGTGAACAAATCAGGACGCTTAGAGTATGGC------TACATGA--------ATGACTCAGCGCAGTATGA---------------AGTCTTTGTTTT-----------------------------CTTCCGAAAACAA------GCTCAATGAGAGCCATCGGGGGTAGATCTATCTCATGACGAGTGGTGGAATACTTTGACTCATGA-GAGAGAAGCTGAGGCGAAGGCGTCTACCTAGAGGGTTTCTG---
>KU939302_Tetratrichomonas_gallinarum_TP-79
AGCTCTGCGAGTTTGCTCCCATATTGTTGCAGTTAAAACGCCCGTAGTCTGA-----------ATTGGCCAG-------------------------------------------------------CAATGGTCGTATGTA-----------------------------------------TTTAT---------------------ACGT---------------------TCACTGTGAACAAATCAGGACGCTTAGAGTATGGC------TACATGA--------ATGACTCAGCGCAGTATGA---------------AGTCTTTGTTTT-----------------------------CTTCCGAAAACAA------GCTCAACGAGAGCCATCGGGGGTAGATCTATCTCATGACGAGTGGTGGAATACTTTGACTCATGA-GAGAGAATCTGAGGCGAAGGCGTCTACCTAGAGGGTTTCTG---
>KU939294_Trichomonas_gallinae_AG
AGCTCTGCGAGTTTGCTCCCATATTGTTGCAGTTAAAACGCCCGTAGTCTGA-----------ATTGGCCAG-------------------------------------------------------CAATGGTCGTATGTA-----------------------------------------TTTAT---------------------ACGT---------------------TCACTGTGAACAAATCAGGACGCTTAGAGTATGGC------TACATGA--------ATGACTCAGCGCAGTATGA---------------AGTCTTTGTTTT-----------------------------CTTCCGAAAACAA------GCTCAACGAGAGCCATCGGGGGTAGATCTATCTCATGACGAGTGGTGGAATACTTTGACTCATGA-GAGAGAATCTGAGGCGAAGGCGTCTACCTAGAGGGTTTCTG---
>KU939292_Trichomonas_gallinae_SL
AGCTCTGCGAGTTTGCTCCCATATTGTTGCAGTTAAAACGCCCGTAGTCTGA-----------ATTGGCCAG-------------------------------------------------------CAATGGTCGTATGTA-----------------------------------------TTTAT---------------------ACGT---------------------TCACTGTGAACAAATCAGGACGCTTAGAGTATGGC------TACATGA--------ATGACTCAGCGCAGTATGA---------------AGTCTTTGTTTT-----------------------------CTTCCGAAAACAA------GCTCAACGAGAGCCATCGGGGGTAGATCTATCTCATGACGAGTGGTGGAATACTTTGACTCATGA-GAGAGAATCTGAGGCGAAGGCGTCTACCTAGAGGGTTTCTG---
>KU939291_Trichomonas_gallinae_TG
AGCTCTGCGAGTTTGCTCCCATATTGTTGCAGTTAAAACGCCCGTAGTCTGA-----------ATTGGCCAG-------------------------------------------------------CAATGGTCGTATGTA-----------------------------------------TTTAT---------------------ACGT---------------------TCACTGTGAACAAATCAGGACGCTTAGAGTATGGC------TACATGA--------ATGACTCAGCGCAGTATGA---------------AGTCTTTGTTTT-----------------------------CTTCCGAAAACAA------GCTCAACGAGAGCCATCGGGGGTAGATCTATCTCATGACGAGTGGTGGAATACTTTGACTCATGA-GAGAGAATCTGAGGCGAAGGCGTCTACCTAGAGGGTTTCTG---
>KU939290_Trichomonas_tenax_Hs-4:NIH
AGCTCTGCGAGTTTGCTCCCATATTGTTGCAGTTAAAACGCCCGTAGTCTGA-----------ATTGGCCAG-------------------------------------------------------CAATGGTCGTATGTA-----------------------------------------TTTAT---------------------ACGT---------------------TCACTGTGAACAAATCAGGACGCTTAGAGTATGGC------TACATGA--------ATGACTCAGCGCAGTATGA---------------AGTCTTTGTTTT-----------------------------CTTCCGAAAACAA------GCTCAACGAGAGCCATCGGGGGTAGATCTATCTCATGACGAGTGGTGGAATACTTTGACTCATGA-GAGAGAATCTGAGGCGAAGGCGTCTACCTAGAGGGTTTCTG---
>KU939286_Trichomonas_vaginalis_C1:NIH
AGCTCTGCGAGTTTGCTCCCATATTGTTGCAGTTAAAACGCCCGTAGTCTGA-----------ATTGGCCAG-------------------------------------------------------CAATGGTCGTATGTA-----------------------------------------TTTAT---------------------ACGT---------------------TCACTGTGAACAAATCAGGACGCTTAGAGTATGGC------TACATGA--------ATGACTCAGCGCAGTATGA---------------AGTCTTTGTTTT-----------------------------CTTCCGAAAACAA------GCTCAACGAGAGCCATCGGGGGTAGATCTATCTCATGACGAGTGGTGGAATACTTTGACTCATGA-GAGAGAATCTGAGGCGAAGGCGTCTACCTAGAGGGTTTCTG---
>KU939268_Trichomonas_vaginalis-like_13207
AGCTCTGCGAGTTTGCTCCCATATTGTTGCAGTTAAAACGCCCGTAGTCTGA-----------ATTGGCCAG-------------------------------------------------------CAATGGTCGTATGTA-----------------------------------------TTTAT---------------------ACGT---------------------TCACTGTGAACAAATCAGGACGCTTAGAGTATGGC------TACATGA--------ATGACTCAGCGCAGTATGA---------------AGTCTTTGTTTT-----------------------------CTTCCGAAAACAA------GCTCAACGAGAGCCATCGGGGGTAGATCTATCTCATGACGAGTGGTGGAATACTTTGACTCATGA-GAGAGAATCTGAGGCGAAGGCGTCTACCTAGAGGGTTTCTG---
>KU939267_Trichomonas_vaginalis-like_13211
AGCTCTGCGAGTTTGCTCCCATATTGTTGCAGTTAAAACGCCCGTAGTCTGA-----------ATTGGCCAG-------------------------------------------------------CAATGGTCGTATGTA-----------------------------------------TTTAT---------------------ACGT---------------------TCACTGTGAACAAATCAGGACGCTTAGAGTATGGC------TACATGA--------ATGACTCAGCGCAGTATGA---------------AGTCTTTGTTTT-----------------------------CTTCCGAAAACAA------GCTCAACGAGAGCCATCGGGGGTAGATCTATCTCATGACGAGTGGTGGAATACTTTGACTCATGA-GAGAGAATCTGAGGCGAAGGCGTCTACCTAGAGGGTTTCTG---
>KU939266_Trichomonas_vaginalis-like_13240
AGCTCTGCGAGTTTGCTCCCATATTGTTGCAGTTAAAACGCCCGTAGTCTGA-----------ATTGGCCAG-------------------------------------------------------CAATGGTCGTATGTA-----------------------------------------TTTAT---------------------ACGT---------------------TCACTGTGAACAAATCAGGACGCTTAGAGTATGGC------TACATGA--------ATGACTCAGCGCAGTATGA---------------AGTCTTTGTTTT-----------------------------CTTCCGAAAACAA------GCTCAACGAGAGCCATCGGGGGTAGATCTATCTCATGACGAGTGGTGGAATACTTTGACTCATGA-GAGAGAATCTGAGGCGAAGGCGTCTACCTAGAGGGTTTCTG---
>KU939265_Trichomonas_vaginalis-like_13255
AGCTCTGCGAGTTTGCTCCCATATTGTTGCAGTTAAAACGCCCGTAGTCTGA-----------ATTGGCCAG-------------------------------------------------------CAATGGTCGTATGTA-----------------------------------------TTTAT---------------------ACGT---------------------TCACTGTGAACAAATCAGGACGCTTAGAGTATGGC------TACATGA--------ATGACTCAGCGCAGTATGA---------------AGTCTTTGTTTT-----------------------------CTTCCGAAAACAA------GCTCAACGAGAGCCATCGGGGGTAGATCTATCTCATGACGAGTGGTGGAATACTTTGACTCATGA-GAGAGAATCTGAGGCGAAGGCGTCTACCTAGAGGGTTTCTG---
>KU939275_Trichomonas_vaginalis-like_12839
AGCTCTGCGAGTTTGCTCCCATATTGTTGCAGTTAAAACGCCCGTAGTCTGA-----------ATTGACCAG-------------------------------------------------------CAATGGTCGTATGTA-----------------------------------------TTTTT---------------------ACGT---------------------TCACTGTGAACAAATCAGGACGCTTAGAGTATGGT------TACATGA--------ATGACTCAGCGCAGTATGA---------------AGTCTTTGTTTT-----------------------------CTTCCGAAAACAA------GCTCAATGAGAGCCATCGGGGGTAGATCTATCTCATGACGAGTGGTGGAATACTTTGACTCATGA-GAGAGAATCTGAGGCGAAGGCGTCTACCTAGAGGGTTTCTG---
>KU939273_Trichomonas_vaginalis-like_12842
AGCTCTGCGAGTTTGCTCCCATATTGTTGCAGTTAAAACGCCCGTAGTCTGA-----------ATTGACCAG-------------------------------------------------------CAATGGTCGTATGTA-----------------------------------------TTTTT---------------------ACGT---------------------TCACTGTGAACAAATCAGGACGCTTAGAGTATGGT------TACATGA--------ATGACTCAGCGCAGTATGA---------------AGTCTTTGTTTT-----------------------------CTTCCGAAAACAA------GCTCAATGAGAGCCATCGGGGGTAGATCTATCTCATGACGAGTGGTGGAATACTTTGACTCATGA-GAGAGAATCTGAGGCGAAGGCGTCTACCTAGAGGGTTTCTG---
>KU939293_Trichomonas_gallinae_DP3
AGCTCTGCGAGTTTGCTCCCATATTGTTGCAGTTAAAACGCCCGTAGTCTGA-----------ATTGGCCAG-------------------------------------------------------CAATGGTCGTATGTA-----------------------------------------TTTAT---------------------ACGT---------------------TCACTGTGAACAAATCAGGACGCTTAGAGTATGGT------TTCATGA--------ATGACTCAGCGCAGTATGA---------------AGTCTTTGTTTT-----------------------------CTTCCGAAAACAA------GCTCAATGAGAGCCATCGGGGGTAGATCTATCTCATGACGAGTGGTGGAATACTTTGACTCATGA-GAGAGAATCTGAGGCGAAGGCGTCTACCTAGAGGGTTTCTG---
>KU939274_Trichomonas_vaginalis-like_12840
AGCTCTGCGAGTTTGCTCCCATATTGTTGCAGTTAAAACGCCCGTAGTCTGA-----------ATTGGCCAG-------------------------------------------------------CAATGGTCGTATGTA-----------------------------------------TTTAT---------------------ACGT---------------------TCACTGTGAACAAATCAGGACGCTTAGAGTATGGT------TTCATGA--------ATGACTCAGCGCAGTATGA---------------AGTCTTTGTTTT-----------------------------CTTCCGAAAACAA------GCTCAATGAGAGCCATCGGGGGTAGATCTATCTCATGACGAGTGGTGGAATACTTTGACTCATGA-GAGAGAATCTGAGGCGAAGGCGTCTACCTAGAGGGTTTCTG---
>KU939272_Trichomonas_vaginalis-like_12847
AGCTCTGCGAGTTTGCTCCCATATTGTTGCAGTTAAAACGCCCGTAGTCTGA-----------ATTGGCCAG-------------------------------------------------------CAATGGTCGTATGTA-----------------------------------------TTTAT---------------------ACGT---------------------TCACTGTGAACAAATCAGGACGCTTAGAGTATGGT------TTCATGA--------ATGACTCAGCGCAGTATGA---------------AGTCTTTGTTTT-----------------------------CTTCCGAAAACAA------GCTCAATGAGAGCCATCGGGGGTAGATCTATCTCATGACGAGTGGTGGAATACTTTGACTCATGA-GAGAGAATCTGAGGCGAAGGCGTCTACCTAGAGGGTTTCTG---
>KU939271_Trichomonas_vaginalis-like_12850
AGCTCTGCGAGTTTGCTCCCATATTGTTGCAGTTAAAACGCCCGTAGTCTGA-----------ATTGGCCAG-------------------------------------------------------CAATGGTCGTATGTA-----------------------------------------TTTAT---------------------ACGT---------------------TCACTGTGAACAAATCAGGACGCTTAGAGTATGGT------TTCATGA--------ATGACTCAGCGCAGTATGA---------------AGTCTTTGTTTT-----------------------------CTTCCGAAAACAA------GCTCAATGAGAGCCATCGGGGGTAGATCTATCTCATGACGAGTGGTGGAATACTTTGACTCATGA-GAGAGAATCTGAGGCGAAGGCGTCTACCTAGAGGGTTTCTG---
>KU939270_Trichomonas_vaginalis-like_12855
AGCTCTGCGAGTTTGCTCCCATATTGTTGCAGTTAAAACGCCCGTAGTCTGA-----------ATTGGCCAG-------------------------------------------------------CAATGGTCGTATGTA-----------------------------------------TTTAT---------------------ACGT---------------------TCACTGTGAACAAATCAGGACGCTTAGAGTATGGT------TTCATGA--------ATGACTCAGCGCAGTATGA---------------AGTCTTTGTTTT-----------------------------CTTCCGAAAACAA------GCTCAATGAGAGCCATCGGGGGTAGATCTATCTCATGACGAGTGGTGGAATACTTTGACTCATGA-GAGAGAATCTGAGGCGAAGGCGTCTACCTAGAGGGTTTCTG---
>KU939269_Trichomonas_vaginalis-like_12857
AGCTCTGCGAGTTTGCTCCCATATTGTTGCAGTTAAAACGCCCGTAGTCTGA-----------ATTGGCCAG-------------------------------------------------------CAATGGTCGTATGTA-----------------------------------------TTTAT---------------------ACGT---------------------TCACTGTGAACAAATCAGGACGCTTAGAGTATGGT------TTCATGA--------ATGACTCAGCGCAGTATGA---------------AGTCTTTGTTTT-----------------------------CTTCCGAAAACAA------GCTCAATGAGAGCCATCGGGGGTAGATCTATCTCATGACGAGTGGTGGAATACTTTGACTCATGA-GAGAGAATCTGAGGCGAAGGCGTCTACCTAGAGGGTTTCTGTCG
>KU939313_Ditrichomonas_honigbergii_DR
AGCTCTGCGAGTTTGCTCCCATATTGTTGCAGTTAAAACGCCCGTAGTCTGA-----------ACTCGGTCG-------------------------------------------------------CGAGACCAATATGTG-----------------------------------------CAATT-------------------GCACGT---------------------TCACTGTGAACAAATCAGGACGCTTAGGGTATGGT-----ATACACGA--------ATGACCTAGCGCAGTATGA---------------AATCTTTGCTAC-------------------------------GCAAGTAGCAA------GCTCAATGAGAGCCATCGGGGGTGGATCTATTTCATGGCGAGTGGCGGAATACTTTGACCCATGA-GAGAGAAGCTAAAGCGAAGGCATCCACCTAGAGGGTTTCTG---
>KU939307_Monotrichomonas_carabina_QBSA-1
AGCTCTGCGAGTTTGCTCCCATATTGTTGCAGTTAAAACGCCCGTAGTCTGA-----------ATTAGGCCTT------------------------------------------------------AAAAGCCAATATGTG-----------------------------------------CTTAT-------------------GCACGT---------------------TCACTGTGAACAAATCAGGACGCTTAGGGTAGAGT------TATCGGA--------ATGACCTAGCGCAGTATGA---------------AGTCTTTGCTAC------------------------------TTCAAGTAGCAA------GCTCAATGAGAGCCATCGGGGGTGGATCTATTTCATGGCGAGTGGCGGAATACTTTGACCCATGA-GAGAGAAGCTAAAGCGAAGGCATCCACCTAGAGGGTTTCTG---
>KU939300_Trichomitus_batrachorum_G43
AGCTCTGCAAGTTTGCTCCCATATTGTTGCAGTTAAAACGCCCGTAGTCTGA-----------ATTTTCCCG-------------------------------------------------------CAAGGGAATTATTCC-----------------------------------------TTTTT--------------------GGAGT---------------------TCACTGTGAACAAAACAGGACGCTTAGAGTAGGGT-----TTACTTGA--------ATGATTTAGCGCAGTATGA---------------AATTTTTACCTT-----------------------------------TTGGTAA------GATCAATGAGAGCCATCGGGGATAAATCTATTACATGGCGAGCGGTGGAATGCTCTGACCCATGT-GAGAGAAACAAAAGCGAAGGCATTTATCTAGAGGGTTTCTG---
>KU939308_Monocercomonas_colubrorum_W-578-73
AGCTCTGCGAGTTTGCTCCCATATTGTTGCAGTTAAAACGCCCGTAGTCAGA-----------ACTCACTCG-------------------------------------------------------CAAGAGTGGTGTGTT-----------------------------------------CCTTT-----------------TGGAACGT---------------------TCACTGTGAACAAATCAGGACGCTTAGGGTATGGT------TTCAAGA--------ATGACTCAGCGCAGTATGA---------------TATCTTTACCTA------------------------------------TGGTAA------GATCAAAGAGAGCCATCGGGGGTAGATCTATTTCATGGCGAGCGGTGGAATGCTCTGACCCATGA-GAGAGAAACGAAGGCGAAGGCATCTACCTAGAGGGTTTCTG---
>KU939249_Tritrichomonas_foetus_KV-1
AGCTCTGCGAGTTTGCTCCCATATTGTTGCAGTTAAAACGCTCGTAGTCAGA-----------ACTGCCTGC-------------------------------------------------------AAAGGCGTACGAACA-----------------------------------------TCTGT---------------------TCGT---------------------TCACTGTGAACAAATCAGGACGCTTAGTGTATGGT------TTTAGGA--------ATGACTTAGCGCAGTATGA---------------TATCTTTACCTT------------------------------------TGGTAA------GATCAATGAGAGCCACCGGGGGTAGATCTATTTCATGGCGAACGGTGGAATGTTTTGACCCATGA-GAGAGAAACGAAGGCGAAAGCATCTACCTAGAGGGTTTCTG---
>M54878_Giardia_intestinalis_Portland-1
AGCTCGGCGAGCGTCGCGCGGCGCTGCTGCAGTTGAAACGCCCGTAGTTGGCCCCCCG--------------------------------------------------------------------------------------------------------------------------------------------------------------------------------CCGCCACGAGGAAACGGGAGCGCTCCAGGCAGGCC------CGTTGGACCCGCCGCGTGGGACCGCGCAGC-------------------GGGCGCGGCGCG---------------------------------CCGCGGCAG------CCCCGAGGAGAGCGGGCGGGGGCACCGGTACCGGCCGGGGACGGGTGAAACAGGATGATCCCGCC-GAGACCGCCGGCCGCGCAGGCGCCTGCCAAGACCGCCTCTG---
>KU939310_Gallus_gallus
AGCTCCAATAGCGTATATTAAAGTTGCTGCAGTTAAAAAGCTCGTAGTTGGATCTTGGGATCGAGCTGGCGGTCCGCCGCGAGGCGAGCTACCGCCTGTCCCAGCCCCTGTCTCTCGGCGCCCCCT-CGATGCTCTTAACTG-----------------------------------------------AGTGTCCCGCGGGGCCCGAAGCGT---------------------TTACTTTGAAAAAATTAGAGTGTTCAAAGCAGGCT---GGCCGCCGGA--------ATACTCCAGCTAGGAATAATGGAATAGGACTC--CGGTTCTATTTT------------------------GTTGGTTTTCGGAAACGGGGCCATGATTAAGAGGGACGGCCGGGGGCATTCGTATTGTGCCGCTAGAGGTGAAATTCTTGGACCGGCGC-AAGACGAACTAAAGCGAAAGCATTTGCCAAGAATGTTTTCA---
>KU939305_Rattus_sp.
AGCTCCAATAGCGTATACTAAAGTTGCTGCAGTTAAAAAGCTCGTAGTTGGATCTTGGGAGCGGGCGGGCGGTCCGCCGCGAGGCGAGTCACCGCCCGTCCCCGCCCCTTGCCTCTCGGCGCCCCCTCGATGCTCTTAGCTG-----------------------------------------------AGTGTCCCGCGGGGCCCGAAGCGT---------------------TTACTTTGAAAAAATTAGAGTGTTCAAAGCAGGCC-CGAGCCGCCTGG--------ATACCGCAGCTAGGAATAATGGAATAGGACCG--CGGTTCTATTTT------------------------GTTGGTTTTCGGAACTGAGGCCATGATTAAGAGGGACGGCCGGGGGCATTCGTATTGCGCCGCTAGAGGTGAAATTCTTGGACCGGCGC-AAGACGGACCAGAGCGAAAGCATTTGCCAAGAATGTTTTCA---
>KU939315_Canis_lupus_familiaris
AGCTCCAATAGCGTATATTAAAGTTGCTGCAGTTAAAAAGCTCGTAGTTGGATCTTGGGAGCGGGCGGGCGGTCCGCCGCGAGGCGAGCCACCGCCCGTCCCCGCCCCTTGCCTCTCGGCGCCCCCTCGATGCTCTTAGCTG-----------------------------------------------AGTGTCCCGCGGGGCCCGAAGCGT---------------------TTACTTTGAAAAAATTAGAGTGTTCAAAGCAGGCC-CGAGCCGCCTGG--------ATACCGCAGCTAGGAATAATGGAATAGGACCG--CGGTTCTATTTT------------------------GTTGGTTTTCGGAACTGAGGCCATGATTAAGAGGGACGGCCGGGGGCATTCGTATTGCGCCGCTAGAGGTGAAATTCTTGGACCGGCGC-AAGACGGACCAGAGCGAAAGCATTTGCCAAGAATGTTTTCA---
>KU939311_Equus_caballus
AGCTCCAATAGCGTATATTAAAGTTGCTGCAGTTAAAAAGCTCGTAGTTGGATCTTGGGAGCGGGCGGGCGGTCCGCCGCGAGGCGAGCCACCGCCCGTCCCCGCCCCTTGCCTCTCGGCGCCCCCTCGATGCTCTTAGCTG-----------------------------------------------AGTGTCCCGCGGGGCCCGAAGCGT---------------------TTACTTTGAAAAAATTAGAGTGTTCAAAGCAGGCC-CGAGCCGCCTGG--------ATACCGCAGCTAGGAATAATGGAATAGGACCG--CGGTTCTATTTT------------------------GTTGGTTTTCGGAACTGAGGCCATGATTAAGAGGGACGGCCGGGGGCATTCGTATTGCGCCGCTAGAGGTGAAATTCTTGGACCGGCGC-AAGACGGACCAGAGCGAAAGCATTTGCCAAGAATGTTTTCA---
>KU939309_Homo_sapiens
-----------------------TTGCTGCAGTTAAAA-GCTCGTAGTTGGATCTTGGGAGCGGGCGGGCGGTCCGCCGCGAGGCGAGCCACCGCCCGTCCCCGCCCCTTGCCTCTCGGCGCCCCCTCGATGCTCTTAGCTG-----------------------------------------------AGTGTCCCGCGGGGCCCGAAGCGT---------------------TTACTTTGAAAAAATTAGAGTGTTCAAAGCAGGCC-CGAGCCGCCTGG--------ATACCGCAGCTAGGAATAATGGAATAGGACCG--CGGTTCTATTTT------------------------GTTGGTTTTCGGAACTGAGGCCATGATTAAGAGGGACGGCCGGGGGCATTCGTATTGCGCCGCTAGAGGTGAAATTCTTGGACCGGCGC-AAGACGGACCAGAGCGAAAGCATTTGCCAAGAATGTTTTCA---
>KU939316_Blastocystis_hominis_BT1
AGCTCCAATAGCGTATATTAACGTTGTTGCAGTTAAAAAGCTCGTAGTTGAATTGAAGTGAACTTGGGTTGATG-----------------------------------------------------TGATCTTCGGATGACATGAATCAAAGTTGACTCTTTCCAAAGTCAATACATTGGTATTCATTTATCTTTGTATTGTGTTTGGTCAT---------------------TTACTGTGAGAAAATTAGAGTGTTCAAAGCAGACG----TTTGTTTGA--------ATACATTAGCATGGAATAATCATATATGGCTTT-CATGTTGATTTG--------------------ATTGGTTTGAATATGGAAGCAA------GATTAAAAGGGACAGTTGGGGGTATTCATATTCAATAGTCAGAGGTGAAATTCTGGGATTTATGG-AAGATGAACAAGTGCGAAAGCATTTACCAAGGATGTTTTCA---
>KU939314_Cryptospordium_parvum_Iowa
AGCTCCAATAGCGTATATTAAAGTTGTTGCAGTTAAAAAGCTCGTAGTTGGATTTCTGTTAATAATTTATATA------------------------------------------------------AAATATTTTGATGAA----------------TATTTATATAATATTAACATAATTCATATTACTATATATTTTAGTATATGAAATT---------------------TTACTTTGAGAAAATTAGAGTGCTTAAAGCAGGCA---TATGCCTTGA--------ATACTCCAGCATGGAATAATATTAAA--------GATTTTTATCTT---------------------TCTTATTGGTTCTAAGATAAGAATAATGATTAATAGGGACAGTTGGGGGCATTTGTATTTAACAGTCAGAGGTGAAATTCTTAGATTTGTTA-AAGACAAACTAATGCGAAAGCATTTGCCAAGGATGTTTTCA---
>KU939304_Saccharomyces_cerevisiae_SK1
AGCTCCAATAGCGTATATTAAAGTTGTTGCAGTTAAAAAGCTCGTAGTTGAACTTTGGGCCCGGTTGGCCGGTC-----------------------------------------------------CGATTTTTTCGTGTACTGGATTTCCAACGGGGCCTTTCCTTCTGGCTAACCTTGAGTCCTTGTGGCTCT-TGGCGAACCAGGACTT---------------------TTACTTTGAAAAAATTAGAGTGTTCAAAGCAGGCG---TATTGCTCGA--------ATATATTAGCATGGAATAATAGAATAGGACGTT-TGGTTCTATTTT------------------------GTTGGTTTCTAGGACCATCGTAATGATTAATAGGGACGGTCGGGGGCATCAGTATTCAATTGTCAGAGGTGAAATTCTTGGATTTATTG-AAGACTAACTACTGCGAAAGCATTTGCCAAGGACGTTTTCA---
>KU939301_Toxoplasma_gondii_RH
AGCTCCAATAGCGTATATTAAAGTTGTTGCAGTTAAAAAGCTCGTAGTTGGATTTCTGCTGGAAGCAGCCAGTCCGCCCTCAGGGGTGTGCACT---------------------------------TGGTGAATTCTAGCA------TCCTTCTGGATTTCTCCACACTTCATTGTGTGGAGTTTTT---------------TCCAGGACTT---------------------TTACTTTGAGAAAATTAGAGTGTTTCAAGCAGGCT--TGTCGCCTTGA--------ATACTGCAGCATGGAATAATAAGATAGGATTT--CGGCCCTATTTT------------------------GTTGGTTTCTAGGACTGAAGTAATGATTAATAGGGACGGTTGGGGGCATTCGTATTTAACTGTCAGAGGTGAAATTCTTAGATTTGTTA-AAGACGAACTACTGCGAAAGCATTTGCCAAAGATGTTTTCA---
>KU939312_Entamoeba_histolytica_HM-1:IMSS
AGCTCCAATAGTGTATATTAAAGTTGCTGTGATTAAAACGCTCGTAGTTGAATTAAAATGTGGTTTTATACATTT----------------------------------------------------TGAAGACTTTATGTA-------------------------AGTAAAGTTTCTAGAAATGTTAAATTAAAATCAAAGAAGGAAACAA-TTCAAGTAATTGAGTTGTTATTACTTTGAATAAAATAAGGTGTTTAAAGCAAAACATTATGTTAATGA--------ATATTCAAGCATGGGACAATGCTGAGGGGA----TGTCAATAAGAC-----------------------------ATTTCGAGAGAAG------GATTAAAAGGAACAATTGGGGTGATTCAGAAAATAACGGGAGAGGTGAAAATCCATGATCGCTAT-AAGATGCACGAGAGCGAAAGCATTTCACTCAACTGTGTCCA---
>KU939319_Entamoeba_invadens_IP-1
AGCTCTAAAAGTGTATATTAAAGTTGTTGTGGTTAAAACGCTCGTAGTTGAT-----------AATGACTGTT------------------------------------------------------TAATTGTGTCACAAA---AAATCCAACAAGTCTAAGACTATTGGATGTCGGCATAGTTTTT------ACATAGGGCTTTAAAATGTGTTGACCAACATGTTTTGGGATTTCTTTGAGAAAAACAAAGTGCTTGAAGCGGATT---TTAGTGATGA--------ATGATTGAGCATGGTACAAGTCTGAAGGGGATAGAAATATTGCTGG-------------------------------------AGGAT------GATTAGAAGGATTCGACGGGGTAATAAAGAAAATTGTGGGAGAGGTGAAAATTCATGA-TCACAATAAGATTGTCTAGAGCGAAAGCATTTTACCAGCACGGATTC----
>AF149905_Entamoeba_invadens
AGCTCCTAAAGTGTATATTAAAGTTGTTGTGGTTAAAACGCTCGTAGTTGAT-----------AATGACTGTT------------------------------------------------------TAATTGTGTCACAAA--AAATCCAACAAGTCTAAGTCTATTGGATGTCGGCANTAGTTTTT------ACATAGGGCTTTAAAATGTGTTGACCAACATGTTTTGGGATTTCTTTGAGAAAAACAAAGTGCTTGAAGCGGATT---TTAGTGATGA--------ATGATTGAGCATGGTACAAGTCTGAAGGGGATAGAAATATTGCTGG-------------------------------------AGGAT------GATTAGAAGGATTCGACGGGGTAATAAAGAAAATTGTGGGAGAGGTGAAAATTCATGATCCACAATAAGATTGTCTAGAGCGAAAGCATTTTACCAGCACGGATTCA---
