# Supplementary material for: An 18S rRNA Workflow for Characterizing Protists in Sewage, with a Focus on Zoonotic Trichomonads
Source: Microb Ecol. 2017 May 24;74(4):923–36. doi: 10.1007/s00248-017-0996-9 (PMC5653731; doi:10.1007/s00248-017-0996-9)
Supplement: Supplementary file 3 — Multiple sequence alignments of Sanger sequence data in FASTA format generated from V9 region of 18S rRNA gene of 62 protist, vertebrate and fungus samples. (FASTA 11 kb). [file 248_2017_996_MOESM3_ESM.fasta]

>KU939381_Saccharomyces_cerevisiae_SK1
GCTAGTACCGATTGAATGGCTTAGTGAGGCCTCAGGATCTGCTTAGAGAAGGGGG-----CAACTCCATCTCAGAGCGGAGAATTTGG---ACAAACTTGGTCATTTAGAGGAACTAAAAGTCGTAACAAGGTTTCC
>KU939387_Gallus_gallus
GCTACTACCGATTGGATGGTTTAGTGAGGTCCTCGGATCGGCCCCGGCGGGGTCGG-CCACGGCCCTGCCGGAGCGTCGAGAAGACGG---TCGAACTTGACTATCTAGAGGAAGTAAAAGTCGTAACAAGGTTTCC
>KU939392_Canis_lupus_familiaris
GCTACTACCGATTGGATGGTTTAGTGAGGCCCTCGGATCGGCCCCGCCGGGGTCGGCCCACGGCCCTGGCGGAGTGCTGAGAAGACGG---TCGAACTTGACTATCTAGAGGAAGTAAAAGTCGTAACAAGGTTTCC
>KU939388_Equus_caballus
GCTACTACCGATTGGATGGTTTAGTGAGGCCCTCGGATCGGCCCCGCCGGGGTCGGCCCACGGCCCTGGCGGAGCGCTGAGAAGACGG---TCGAACTTGACTATCTAGAGGAAGTAAAAGTCGTAACAAGGTTTCC
>KU939386_Homo_sapiens
GCTACTACCGATTGGATGGTTTAGTGAGGCCCTCGGATCGGCCCCGCCGGGGTCGGCCCACGGCCCTGGCGGAGCGCTGAGAAGACGG---TCGAACTTGACTATCTAGAGGAAGTAAAAGTCGTAACAAGGTTTCC
>KU939382_Rattus_sp.
GCTACTACCGATTGGATGGTTTAGTGAGGCCCTCGGATCGGCCCCGCCGGGGTCGGCCCACGGCCCTGGCGGAGCGCTGAGAAGACGG---TCGAACTTGACTATCTAGAGGAAGTAAAAGTCGTAACAAGGTTTCC
>M54878_Giardia_intestinalis_Portland-1
GCTCCTACCGACTGGGCGCGGCGGCGAGCGCCCCGGACG--------------------------------------CGCGAAGGGCC---GCGAGCCCCCGCGCCTGGAGGAAGGAGAAGTCGTAACAAGGTATCC
>KU939394_Giardia_intestinalis_Portland-1
GCTCCTACCGACTGGGCGCGGCGGCGAGCGCCCCGGACG--------------------------------------CGCGAAGGGCC---GCGAGCCCCCGCGCCTGGAGGAAGGAGAAGTCGTAACAAGGTATCC
>U37461_Dientamoeba_fragilis_Bi/PA
GCTCCTACCGATTGAATGACTCGGTGAAATCATTGGATC-------------------------ATTTTTTTTTAAATGAAAAGGTGA---TTAAATCACGTTATTTAGAGGAAGGAGAAGTCGTAACAAGGTAACG
>KU939377_Trichomitus_batrachorum_G43
GCTCCTACCGATTGGATGACTCGGTGAAATTACCGGAGT--------------------------------ATTAATTATGAAGGTAA---TTAAATCACGTTATCTAGAGGAAGGAGAAGTCGTAACAAGGTATCG
>KU939384_Monotrichomonas_carabina_QBSA-1
GCTCCTACCGATTGGATGACTCGGTGAAATTGCTGGACC--------------------------------TTGCGA-GGGAAGGCAA---TTAAATCACGTTATCTAGAGGAAGGAGAAGTCGTAACAAGGTATCG
>KU939326_Tritrichomonas_foetus_KV-1
GCTCCTACCGATTGGATGACTCGGTGAAATTATCGGACC--------------------------------TTGCGA-GGAAAGGTAA---TTAAATCACGTTATCTAGAGGAAGGAGAAGTCGTAACAAGGTAACG
>KU939390_Ditrichomonas_honigbergii_DR
GCTCCTACCGATTGGATGACTCGGTGAAATCACTGGACT---------------------------------GCATGCAGGAAGGTGA---TTAAATCACGTTATCTAGAGGAAGGAGAAGTCGTAACAAGGTAACG
>KU939385_Monocercomonas_colubrorum_W-578-73
GCTCCTACCGATTGGATGACTCGGTGAAATGACTGGACT-------------------------------------ATTGGAAGGTCA---TTAAATCACGTTATCTAGAGGAAGGAGAAGTCGTAACAAGGTAACG
>KU939383_Pentatrichomonas_hominis_Hs-3:NIH
GCTCCTACCGATTGGATGACTCGGTGAAATCACCAGATC--------------------------------CTGCGG-GAAAAGGTGC---TTAAATCACGTTATCTAGAGGAAGGAGAAGTCGTAACAAGGTAACG
>KU939380_Tetratrichomonas_gallinarum_Leverett
GCTCCTACCGATTGGATGACTCGGTGAAATCACCGGATT-------------------------------CGTACGCGGAGAAAGTGA---TTAAATCACGTTATCTAGAGGAAGGAGAAGTCGTAACAAGGTAACG
>KU939379_Tetratrichomonas_gallinarum_TP-79
GCTCCTACCGATTGGATGACTCGGTGAAATCACCGGATG-------------------------------CTTACGAGCAGAAAGTGA---TTAAATCACGTTATCTAGAGGAAGGAGAAGTCGTAACAAGGTAACG
>KU939371_Trichomonas_gallinae_AG
GCTCCTACCGATTGGATGACTCGGTGAAATCACCGGATG-------------------------------CTTACGAGCAGAAAGTGA---TTAAATCACGTTATCTAGAGGAAGGAGAAGTCGTAACAAGGTAACG
>KU939370_Trichomonas_gallinae_DP3
GCTCCTACCGATTGGATGACTCGGTGAAATCACCGGATG-------------------------------CTTACGAGCAGAAAGTGA---TTAAATCACGTTATCTAGAGGAAGGAGAAGTCGTAACAAGGTAACG
>KU939369_Trichomonas_gallinae_SL
GCTCCTACCGATTGGATGACTCGGTGAAATCACCGGATG-------------------------------CTTACGAGCAGAAAGTGA---TTAAATCACGTTATCTAGAGGAAGGAGAAGTCGTAACAAGGTAACG
>KU939368_Trichomonas_gallinae_TG
GCTCCTACCGATTGGATGACTCGGTGAAATCACCGGATG-------------------------------CTTACGAGCAGAAAGTGA---TTAAATCACGTTATCTAGAGGAAGGAGAAGTCGTAACAAGGTAACG
>KU939367_Trichomonas_tenax_Hs-4:NIH
GCTCCTACCGATTGGATGACTCGGTGAAATCACCGGATG-------------------------------CTTACGAGCAGAAAGTGA---TTAAATCACGTTATCTAGAGGAAGGAGAAGTCGTAACAAGGTAACG
>KU939366_Trichomonas_vaginalis_1031
GCTCCTACCGATTGGATGACTCGGTGAAATCACCGGATG-------------------------------CTTACGAGCAGAAAGTGA---TTAAATCACGTTATCTAGAGGAAGGAGAAGTCGTAACAAGGTAACG
>KU939365_Trichomonas_vaginalis_1035
GCTCCTACCGATTGGATGACTCGGTGAAATCACCGGATG-------------------------------CTTACGAGCAGAAAGTGA---TTAAATCACGTTATCTAGAGGAAGGAGAAGTCGTAACAAGGTAACG
>KU939364_Trichomonas_vaginalis_1080
GCTCCTACCGATTGGATGACTCGGTGAAATCACCGGATG-------------------------------CTTACGAGCAGAAAGTGA---TTAAATCACGTTATCTAGAGGAAGGAGAAGTCGTAACAAGGTAACG
>KU939363_Trichomonas_vaginalis_C1:NIH
GCTCCTACCGATTGGATGACTCGGTGAAATCACCGGATG-------------------------------CTTACGAGCAGAAAGTGA---TTAAATCACGTTATCTAGAGGAAGGAGAAGTCGTAACAAGGTAACG
>KU939362_Trichomonas_vaginalis_CDC252
GCTCCTACCGATTGGATGACTCGGTGAAATCACCGGATG-------------------------------CTTACGAGCAGAAAGTGA---TTAAATCACGTTATCTAGAGGAAGGAGAAGTCGTAACAAGGTAACG
>KU939361_Trichomonas_vaginalis_CNDC188
GCTCCTACCGATTGGATGACTCGGTGAAATCACCGGATG-------------------------------CTTACGAGCAGAAAGTGA---TTAAATCACGTTATCTAGAGGAAGGAGAAGTCGTAACAAGGTAACG
>KU939360_Trichomonas_vaginalis_CNDC217
GCTCCTACCGATTGGATGACTCGGTGAAATCACCGGATG-------------------------------CTTACGAGCAGAAAGTGA---TTAAATCACGTTATCTAGAGGAAGGAGAAGTCGTAACAAGGTAACG
>KU939359_Trichomonas_vaginalis_G3
GCTCCTACCGATTGGATGACTCGGTGAAATCACCGGATG-------------------------------CTTACGAGCAGAAAGTGA---TTAAATCACGTTATCTAGAGGAAGGAGAAGTCGTAACAAGGTAACG
>KU939358_Trichomonas_vaginalis_GOR21
GCTCCTACCGATTGGATGACTCGGTGAAATCACCGGATG-------------------------------CTTACGAGCAGAAAGTGA---TTAAATCACGTTATCTAGAGGAAGGAGAAGTCGTAACAAGGTAACG
>KU939357_Trichomonas_vaginalis_GOR23
GCTCCTACCGATTGGATGACTCGGTGAAATCACCGGATG-------------------------------CTTACGAGCAGAAAGTGA---TTAAATCACGTTATCTAGAGGAAGGAGAAGTCGTAACAAGGTAACG
>KU939352_Trichomonas_vaginalis-like_12839
GCTCCTACCGATTGGATGACTCGGTGAAATCACCGGATG-------------------------------CTTACGAGCAGAAAGTGA---TTAAATCACGTTATCTAGAGGAAGGAGAAGTCGTAACAAGGTAACG
>KU939351_Trichomonas_vaginalis-like_12840
GCTCCTACCGATTGGATGACTCGGTGAAATCACCGGATG-------------------------------CTTACGAGCAGAAAGTGA---TTAAATCACGTTATCTAGAGGAAGGAGAAGTCGTAACAAGGTAACG
>KU939350_Trichomonas_vaginalis-like_12842
GCTCCTACCGATTGGATGACTCGGTGAAATCACCGGATG-------------------------------CTTACGAGCAGAAAGTGA---TTAAATCACGTTATCTAGAGGAAGGAGAAGTCGTAACAAGGTAACG
>KU939349_Trichomonas_vaginalis-like_12847
GCTCCTACCGATTGGATGACTCGGTGAAATCACCGGATG-------------------------------CTTACGAGCAGAAAGTGA---TTAAATCACGTTATCTAGAGGAAGGAGAAGTCGTAACAAGGTAACG
>KU939348_Trichomonas_vaginalis-like_12850
GCTCCTACCGATTGGATGACTCGGTGAAATCACCGGATG-------------------------------CTTACGAGCAGAAAGTGA---TTAAATCACGTTATCTAGAGGAAGGAGAAGTCGTAACAAGGTAACG
>KU939347_Trichomonas_vaginalis-like_12855
GCTCCTACCGATTGGATGACTCGGTGAAATCACCGGATG-------------------------------CTTACGAGCAGAAAGTGA---TTAAATCACGTTATCTAGAGGAAGGAGAAGTCGTAACAAGGTAACG
>KU939346_Trichomonas_vaginalis-like_12857
GCTCCTACCGATTGGATGACTCGGTGAAATCACCGGATG-------------------------------CTTACGAGCAGAAAGTGA---TTAAATCACGTTATCTAGAGGAAGGAGAAGTCGTAACAAGGTAACG
>KU939345_Trichomonas_vaginalis-like_13207
GCTCCTACCGATTGGATGACTCGGTGAAATCACCGGATG-------------------------------CTTACGAGCAGAAAGTGA---TTAAATCACGTTATCTAGAGGAAGGAGAAGTCGTAACAAGGTAACG
>KU939344_Trichomonas_vaginalis-like_13211
GCTCCTACCGATTGGATGACTCGGTGAAATCACCGGATG-------------------------------CTTACGAGCAGAAAGTGA---TTAAATCACGTTATCTAGAGGAAGGAGAAGTCGTAACAAGGTAACG
>KU939343_Trichomonas_vaginalis-like_13240
GCTCCTACCGATTGGATGACTCGGTGAAATCACCGGATG-------------------------------CTTACGAGCAGAAAGTGA---TTAAATCACGTTATCTAGAGGAAGGAGAAGTCGTAACAAGGTAACG
>KU939342_Trichomonas_vaginalis-like_13255
GCTCCTACCGATTGGATGACTCGGTGAAATCACCGGATG-------------------------------CTTACGAGCAGAAAGTGA---TTAAATCACGTTATCTAGAGGAAGGAGAAGTCGTAACAAGGTAACG
>KU939341_Trichomonas_vaginalis_NYCA04
GCTCCTACCGATTGGATGACTCGGTGAAATCACCGGATG-------------------------------CTTACGAGCAGAAAGTGA---TTAAATCACGTTATCTAGAGGAAGGAGAAGTCGTAACAAGGTAACG
>KU939340_Trichomonas_vaginalis_NYCB20
GCTCCTACCGATTGGATGACTCGGTGAAATCACCGGATG-------------------------------CTTACGAGCAGAAAGTGA---TTAAATCACGTTATCTAGAGGAAGGAGAAGTCGTAACAAGGTAACG
>KU939339_Trichomonas_vaginalis_NYCC37
GCTCCTACCGATTGGATGACTCGGTGAAATCACCGGATG-------------------------------CTTACGAGCAGAAAGTGA---TTAAATCACGTTATCTAGAGGAAGGAGAAGTCGTAACAAGGTAACG
>KU939338_Trichomonas_vaginalis_NYCD15
GCTCCTACCGATTGGATGACTCGGTGAAATCACCGGATG-------------------------------CTTACGAGCAGAAAGTGA---TTAAATCACGTTATCTAGAGGAAGGAGAAGTCGTAACAAGGTAACG
>KU939337_Trichomonas_vaginalis_NYCE32
GCTCCTACCGATTGGATGACTCGGTGAAATCACCGGATG-------------------------------CTTACGAGCAGAAAGTGA---TTAAATCACGTTATCTAGAGGAAGGAGAAGTCGTAACAAGGTAACG
>KU939336_Trichomonas_vaginalis_NYCF02
GCTCCTACCGATTGGATGACTCGGTGAAATCACCGGATG-------------------------------CTTACGAGCAGAAAGTGA---TTAAATCACGTTATCTAGAGGAAGGAGAAGTCGTAACAAGGTAACG
>KU939335_Trichomonas_vaginalis_PMGH25
GCTCCTACCGATTGGATGACTCGGTGAAATCACCGGATG-------------------------------CTTACGAGCAGAAAGTGA---TTAAATCACGTTATCTAGAGGAAGGAGAAGTCGTAACAAGGTAACG
>KU939334_Trichomonas_vaginalis_SA30
GCTCCTACCGATTGGATGACTCGGTGAAATCACCGGATG-------------------------------CTTACGAGCAGAAAGTGA---TTAAATCACGTTATCTAGAGGAAGGAGAAGTCGTAACAAGGTAACG
>KU939333_Trichomonas_vaginalis_SA-A19
GCTCCTACCGATTGGATGACTCGGTGAAATCACCGGATG-------------------------------CTTACGAGCAGAAAGTGA---TTAAATCACGTTATCTAGAGGAAGGAGAAGTCGTAACAAGGTAACG
>KU939332_Trichomonas_vaginalis_SA-A71
GCTCCTACCGATTGGATGACTCGGTGAAATCACCGGATG-------------------------------CTTACGAGCAGAAAGTGA---TTAAATCACGTTATCTAGAGGAAGGAGAAGTCGTAACAAGGTAACG
>KU939331_Trichomonas_vaginalis_SD1
GCTCCTACCGATTGGATGACTCGGTGAAATCACCGGATG-------------------------------CTTACGAGCAGAAAGTGA---TTAAATCACGTTATCTAGAGGAAGGAGAAGTCGTAACAAGGTAACG
>KU939330_Trichomonas_vaginalis_SD7
GCTCCTACCGATTGGATGACTCGGTGAAATCACCGGATG-------------------------------CTTACGAGCAGAAAGTGA---TTAAATCACGTTATCTAGAGGAAGGAGAAGTCGTAACAAGGTAACG
>KU939329_Trichomonas_vaginalis_THAIS176
GCTCCTACCGATTGGATGACTCGGTGAAATCACCGGATG-------------------------------CTTACGAGCAGAAAGTGA---TTAAATCACGTTATCTAGAGGAAGGAGAAGTCGTAACAAGGTAACG
>KU939328_Trichomonas_vaginalis_THAIS192
GCTCCTACCGATTGGATGACTCGGTGAAATCACCGGATG-------------------------------CTTACGAGCAGAAAGTGA---TTAAATCACGTTATCTAGAGGAAGGAGAAGTCGTAACAAGGTAACG
>KU939389_Entamoeba_histolytica_HM-1:IMSS
GCTCCTACCGATTGAATAAAGAGGTGAAATTCTAGGATT--------------------------CTGTCTTATAGATAGAAAAATGGATTTNAAATCTCCTTATTGAGAGGAAGGAGAAGTCGTAACAAGGTTTCC
>AF149905_Entamoeba_invadens
GCTCCTACCGATTGAACAAAGAGGTGAAATTTTAAGACG------------------------ATGAATAATTTTCATTGGAATGGAT---TTAAACCTCCTTATTTAGAGGAAGGAGAAGTCGTAACAAGGTTTTC
>KU939393_Blastocystis_hominis_BT1
GCACCTACCGATTGAATGGTCCGATGAACACTTTGGATT--TTGATATAGTAATTCTTTGCGGAATTATTCTATTGA-AAGAAGTTGT---GTAAATCTTACCATTTAGAGGAAGGTGAAGTCGTAACAAGGTTTCC
>KU939391_Cryptosporidium_parvum_Iowa
GCTCCTACCGATTGAATGATCCGGTGAATTATTCGGACC---------------ATACTTTGTAGCAATACATGTAA-GGAAAGTTTC---GTAAACCTTATCATTTAGAGGAAGGAGAAGTCGTAACAAGGTTTCC
>KU939378_Toxoplasma_gondii_RH
GCTCCTACCGATTGAGTGTTCCGGTGAATTATTCGGACC------------GTTTTGTGGCGCGTTCGTGCCCGAAATGGGAAGTTTT---GTGAACCTTAACACTTAGAGGAAGGAGAAGTCGTAACAAGGTTTCC
