# Supplementary material for: An 18S rRNA Workflow for Characterizing Protists in Sewage, with a Focus on Zoonotic Trichomonads
Source: Microb Ecol. 2017 May 24;74(4):923–36. doi: 10.1007/s00248-017-0996-9 (PMC5653731; doi:10.1007/s00248-017-0996-9)
Supplement: Supplementary file 4 — GenBank accession numbers and taxonomic string of the sequences added to our curated database. (TXT 2 kb). [file 248_2017_996_MOESM4_ESM.txt]

An 18S rRNA workflow for characterizing protists in sewage, with a focus on zoonotic trichomonads; Microbial Ecology; Maritz, JM, Rogers, KH, Rock, TM, Liu N, Joseph, S. Land, KM, Carlton, JM*; 
*corresponding author, Center for Genomics and Systems Biology, Department of Biology, New York University, jane.carlton@nyu.edu

Online Resource 4 GenBank accession numbers and taxonomic string of the sequences added to our curated database

GenBank			Taxonomy

AB282658		Eukaryota; __Amoebozoa; __Conosa; __Archamoebae; __Entamoebida; __Entamoeba; __Entamoeba_histolytica
AB282659		Eukaryota; __Amoebozoa; __Conosa; __Archamoebae; __Entamoebida; __Entamoeba; __Entamoeba_histolytica
AB282660		Eukaryota; __Amoebozoa; __Conosa; __Archamoebae; __Entamoebida; __Entamoeba; __Entamoeba_histolytica
AB282661		Eukaryota; __Amoebozoa; __Conosa; __Archamoebae; __Entamoebida; __Entamoeba; __Entamoeba_dispar
AB445018		Eukaryota; __Amoebozoa; __Conosa; __Archamoebae; __Entamoebida; __Entamoeba; __Entamoeba_muris
AF149914		Eukaryota; __Amoebozoa; __Conosa; __Archamoebae; __Entamoebida; __Entamoeba; __Entamoeba_coli
AF149915		Eukaryota; __Amoebozoa; __Conosa; __Archamoebae; __Entamoebida; __Entamoeba; __Entamoeba_coli
AY769863		Eukaryota; __Amoebozoa; __Conosa; __Archamoebae; __Entamoebida; __Entamoeba; __Entamoeba_invadens
U17505			Eukaryota; __Excavata; __Metamonada; __Parabasalia; __Trichomonadea; __Ditrichomonas; __Ditrichomonas_honigbergii
AF072905		Eukaryota; __Excavata; __Metamonada; __Parabasalia; __Trichomonadea; __Monotrichomonas; __Monotrichomonas_sp._ATCC50693
AF072906		Eukaryota; __Excavata; __Metamonada; __Parabasalia; __Trichomonadea; __Monotrichomonas; __Monotrichomonas_carabina
JQ692127		Eukaryota; __Excavata; __Metamonada; __Parabasalia; __Trichomonadea; __Trichomonas; __Trichomonas_sp._3_AP-2012
JX512960		Eukaryota; __Excavata; __Metamonada; __Parabasalia; __Trichomonadea; __Trichomonas; __Trichomonas_sp._5_AP-2012
